# Supplementary material for: An Automatic Gait Analysis Pipeline for Wearable Sensors: A Pilot Study in Parkinson’s Disease
Source: Sensors (Basel). 2021 Dec 11;21(24):8286. doi: 10.3390/s21248286 (PMC8707484; doi:10.3390/s21248286)
Supplement: Supplementary file 1 [file sensors-21-08286-s001.zip]

Archive with 1 entries (1 files):
- sensors-1445112-supplementary.pdf
